# Supplementary material for: The Effect of the Selective N-methyl-D-aspartate (NMDA) Receptor GluN2B Subunit Antagonist CP-101,606 on Cytochrome P450 2D (CYP2D) Expression and Activity in the Rat Liver and Brain
Source: Int J Mol Sci. 2022 Nov 8;23(22):13746. doi: 10.3390/ijms232213746 (PMC9691159; doi:10.3390/ijms232213746)
Supplement: Supplementary file 1 [file ijms-23-13746-s001.zip]

Archive with 1 entries (1 files):
- ijms-2015229-supplementary.pdf
